# Supplementary material for: Evidence for a common mechanism of spatial attention and visual awareness: Towards construct validity of pseudoneglect
Source: PLoS One. 2019 Mar 7;14(3):e0212998. doi: 10.1371/journal.pone.0212998 (PMC6405131; doi:10.1371/journal.pone.0212998)
Supplement: S1 File — Tab “Landmark” contains the data for the landmark test. Columns B-D: Biases for long lines and 0%/42%/84% noise. Columns E-G: Biases for short lines and 0%/42%/84% noise. Columns H-J: Slopes for long lines and 0%/42%/84% noise. Columns K-M: Slopes for short lines and 0%/42%/84% noise. Tab “Greyscales” contains the data for the greyscales task. Columns B-D: Biases for stimuli with 0%/42%/84% noise. Columns E-G: Slopes for stimuli with 0%/42%/84% noise. Tab “GST” contains the data for the grating-scales task. Columns B-D: Biases for the HI condition and 0%/42%/84% noise. Columns E-G: Biases for the LO condition and 0%/42%/84% noise. Columns H-J: Slopes for the HI condition and 0%/42%/84% noise. Columns K-M: Slopes for the LO condition and 0%/42%/84% noise. Tab “VisualSearch1” contains the data for the first visual search task. Columns B-S: accuracy data. Columns T-AK: reaction time data. Tab “VisualSearch2” contains the data for the second visual search task. Columns B-M: accuracy data. Columns N-Y: reaction time data. (XLSX) [file pone.0212998.s001.xlsx]

## Sheet: Landmark
Subject ID	Long_0%_Bias	Long_42%_Bias	Long_84%_Bias	Short_0%_Bias	Short_42%_Bias	Short_84%_Bias	Long_0%_Slope	Long_42%_Slope	Long_84%_Slope	Short_0%_Slope	Short_42%_Bias	Short_84%_Slope
1	-0.0503	-0.9222	-7.7828	0.0647	-0.0244	0.2381	45.284	12.4247	2.1488	22.584	42.4111	8.3994
2	-5.1895	-5.1725	-1.4403	1.1917	1.1055	0.0441	32.5253	24.4683	3.6674	7.3628	8.4137	1.8811
3	2.0107	2.1546	-1.0386	1.6913	0.7712	1.4479	11.0466	3.9236	3.2786	11.8408	11.1624	1.4467
4	-0.3075	-1.0285	0.4254	0.3698	0.4478	7.6967	5.1117	11.6825	4.8803	8.7013	7.3386	1.8994
5	-0.9467	-1.0397	-2.9044	0.6235	2.3321	4.5008	7.8546	12.0975	8.4402	4.4268	2.2122	0.5693
6	-1.555	-2.2062	-2.6899	-0.9648	-1.328	0.9603	13.9522	6.3095	2.2533	11.85	14.6964	3.5007
7	-5.9401	-0.9924	-24.7387	0.7964	-0.214	-0.7104	3.4374	1.0342	0.4363	6.4669	3.2501	5.702
8	-0.0253	0.2967	-12.3324	1.3844	1.478	9.662	13.8733	5.3578	0.6402	6.8256	6.0746	0.7232
9	-1.2043	-1.2855	-5.234	-0.3656	0.0084	3.7332	4.5997	3.4114	2.43	6.6882	10.8767	2.1958
10	-2.6731	-2.0881	-3.8099	0.2502	-0.4162	-11.2684	10.2185	8.9636	2.179	15.3068	12.6083	1.5649
11	-0.696	-1.7164	-5.989	-0.0089	0.309	0.2967	20.6356	16.553	3.5862	13.278	7.3423	5.4903
12	0.5688	0.9688	0.8023	0.5236	0.5221	1.9638	25.828	48.5755	6.9136	7.8437	6.5602	0.634
13	2.0107	2.1546	-1.0386	0.5131	0.3223	3.38	11.0466	3.9236	3.2786	5.4932	7.4141	0.9952
14	-0.7997	-1.1115	-1.7065	-0.115	-0.1303	3.1855	17.7688	14.3008	7.613	11.0578	9.1793	1.9817
15	-3.3823	-1.9997	-2.9922	-0.1509	0.3427	3.543	14.5572	42.4868	4.9774	10.6451	9.2721	2.0423
16	-1.4099	-0.7542	-2.6285	-0.3384	-1.0343	14.8411	13.3556	14.6484	2.3324	6.8979	6.6405	0.4163
17	-1.528	1.8162	-26.6643	0.2034	0.978	14.0861	3.3472	2.5311	0.5664	10.4056	3.3815	1.186
18	-0.3822	-0.9988	-1.4184	0.7171	1.007	-0.3215	20.6402	13.6061	12.9636	10.3164	7.5958	4.8617
19	-0.9296	-0.8722	-2.4826	0.3397	-0.541	-3.3251	6.6479	4.3078	3.7525	12.5945	6.5895	5.9284
20	-3.4188	-2.7522	-1.2462	-3.187	-2.7869	-11.7763	6.5951	1.6961	0.9166	3.2598	3.4338	0.9248
21	-3.1761	-4.2442	-31.5568	-0.9788	-0.8954	-8.8751	6.5271	6.8064	0.8587	15.043	16.2529	1.2224
22	-3.0717	-2.3107	-10.5282	-1.9365	-1.971	-4.7047	6.7008	12.3438	1.1637	8.3257	5.9699	3.0058

## Sheet: Greyscales
Subject ID	0%_Bias	42%_Bias	84%_Bias	0%_Slope	42%_Slope	84%_Slope
1	-1.0309	-2.6847	-3.765	20.1016	18.9896	4.1914
2	-3.1764	-3.3037	-4.3841	9.8904	9.267	5.8
3	-3.5848	-3.1204	-3.2934	25.4536	9.314	6.2481
4	-3.4408	-3.4354	-6.4052	19.2472	8.6937	4.7865
5	0.0782	-0.3066	-1.7702	6.8593	7.6558	3.6694
6	-1.8597	-3.1831	-14.5243	8.112	6.5341	3.0702
7	-6.6144	-4.7182	-16.5996	1.8681	3.7988	1.0857
8	-1.7161	-1.8213	-0.3053	9.9932	6.3043	3.2365
9	0.4612	-0.1014	-1.7204	7.3145	7.9747	1.2446
10	-1.9459	-4.6452	-7.3015	7.3158	5.4275	1.758
11	-0.3014	0.1265	-3.6368	12.9516	8.5016	5.1484
12	-1.1152	-0.6552	-5.001	11.2326	6.8427	3.8707
13	-0.7196	-2.7831	-7.778	13.0832	6.6392	1.8738
14	-2.5027	-0.3225	-3.1231	5.7765	4.3376	4.3848
15	-2.2492	-6.9126	-7.065	8.5059	3.5407	3.7351
16	-1.5681	-1.7787	-6.1516	8.0036	11.6276	5.1316
17	-0.387	-0.3261	3.3774	10.455	8.3725	4.6906
18	3.3683	3.2257	1.731	9.6983	7.3989	4.477
19	3.743	1.6281	-5.8667	7.4211	8.3134	2.3218
20	-1.7583	-2.1504	-2.3846	17.083	12.3496	6.9556
21	-0.7202	-1.416	-2.3654	14.7514	9.9062	1.9423

## Sheet: GST
Subject ID	HI_0%_Bias	HI_42%_Bias	HI_84%_Bias	LO_0%_Bias	LO_42%_Bias	LO_84%_Bias	HI_0%_Slope	HI_42%_Slope	HI_84%_Slope	LO_0%_Slope	LO_42%_Bias	LO_84%_Slope
1	-4.4917	-3.8553	-11.1579	-4.2499	-8.4806	-7.9165	4.4909	2.9137	1.7149	4.4792	3.9988	2.2749
2	-0.4752	-0.02	-9.1246	-0.4404	-2.5609	-7.2541	7.4899	3.89	2.4864	3.7929	4.9232	3.0584
3	1.0207	-1.4778	-0.2323	2.7851	1.153	2.2644	5.9502	4.548	1.8159	2.898	4.6576	2.6769
4	2.2698	-1.2171	1.9087	2.0019	0.201	1.1454	5.2845	5.6119	3.8632	5.9434	4.3861	2.8836
5	-0.8624	-0.2012	-3.7497	-0.1791	0.6188	-2.1939	7.3639	6.2763	3.3221	10.334	5.8676	6.7726
6	0.0041	-1.4891	-1.9775	-1.1108	-1.5604	-1.1253	13.2021	6.8132	9.3198	10.4986	11.8969	5.0755
7	-7.9802	-8.169	-11.842	-6.2084	-5.8351	-10.7696	5.2377	23.028	8.4324	11.6191	8.6187	8.5147
8	0.9935	-1.5153	-0.6216	-1.364	-1.4755	-0.0879	5.177	3.8951	3.2295	5.3576	3.6212	2.8155
9	-4.3023	-6.0858	-11.2902	-5.6716	-5.5058	-7.5067	9.6581	10.6718	0.8902	3.4332	5.5368	2.0749
10	-1.8893	-2.5818	0.7538	-3.2262	-6.19	-5.0078	6.8214	3.3402	3.303	79.8511	4.833	4.0467
11	-0.6074	1.1195	-1.6094	2.8444	2.222	3.7277	9.5885	8.8114	2.3056	7.0082	6.4191	3.4376
12	-8.7458	-12.3579	-25.4923	3.5905	4.8575	11.2105	7.0529	3.8026	1.8831	7.9451	10.0111	6.9236
13	-1.6537	-3.615	-4.2294	-4.1133	-2.549	-2.9645	7.4906	8.9479	4.2945	5.8347	9.4242	3.0405
14	-0.9991	-2.5687	-4.761	-1.7755	-1.8676	-0.4803	22.86	10.3677	8.8759	15.9477	13.1549	9.1193
15	-4.7029	-3.1434	-2.5294	0.4652	-0.1411	2.8773	5.7883	8.5373	4.2367	12.557	12.515	6.7121
16	0.7833	-1.1497	-3.948	1.1316	1.1424	-1.3815	4.0926	4.951	4.0143	4.8399	8.1029	4.2319
17	-3.8355	-5.3575	-9.4302	-3.6685	-2.0294	-1.17	8.8514	6.0927	40.2395	7.3775	4.1024	5.8956
18	-2.8039	-7.2059	-11.6087	-5.4066	-3.8636	-10.9124	2.9899	2.505	2.1232	3.3899	3.2772	1.2024
19	-4.5817	-6.3536	-4.6559	-6.9854	-0.8541	8.1899	6.9176	12.0748	3.6521	5.1724	3.9691	1.6721
20	2.2374	1.7543	3.4596	1.4744	0.2591	1.8857	14.9765	11.6754	11.155	14.204	14.1574	20.6389
21	3.0037	5.1551	2.526	-0.4184	0.224	-0.4627	5.6065	3.1608	2.21	6.4932	5.6866	5.4186
22	0.5884	0.6462	3.5828	-0.4067	-1.0576	1.7263	9.7486	5.5021	7.0864	3.9284	13.8274	2.3416

## Sheet: VisualSearch1
Subject ID	N_7%_2_Accu	N_7%_4_Accu	N_7%_8_Accu	N_84%_2_Accu	N_84%_4_Accu	N_84%_8_Accu	L_7%_2_Accu	L_7%_4_Accu	L_7%_8_Accu	L_84%_2_Accu	L_84%_4_Accu	L_84%_8_Accu	R_7%_2_Accu	R_7%_4_Accu	R_7%_8_Accu	R_84%_2_Accu	R_84%_4_Accu	R_84%_8_Accu	N_7%_2_RT	N_7%_4_RT	N_7%_8_RT	N_84%_2_RT	N_84%_4_RT	N_84%_8_RT	L_7%_2_RT	L_7%_4_RT	L_7%_8_RT	L_84%_2_RT	L_84%_4_RT	L_84%_8_RT	R_7%_2_RT	R_7%_4_RT	R_7%_8_RT	R_84%_2_RT	R_84%_4_RT	R_84%_8_RT
1	0.9494	0.9872	0.9359	0.9494	0.925	0.8701	0.925	0.75	0.775	0.975	0.875	0.725	0.975	0.9	0.725	0.9	0.85	0.725	0.5854	0.6633	0.664	0.6217	0.6528	0.7342	0.5553	0.563	0.6921	0.5976	0.6337	0.6944	0.5602	0.6467	0.6808	0.5945	0.6497	0.7528
2	0.8861	0.8481	0.6456	0.7342	0.8462	0.6709	1	0.85	0.5385	0.95	0.6842	0.6579	0.95	0.7436	0.575	0.9	0.725	0.5	0.6878	0.7807	0.7765	0.7289	0.7466	0.755	0.5745	0.6609	0.6223	0.608	0.6624	0.8199	0.5921	0.6527	0.6647	0.6354	0.7332	0.6938
3	0.8875	0.7089	0.6974	0.6582	0.7342	0.6795	0.8205	0.6923	0.575	0.8205	0.7105	0.4872	0.8421	0.725	0.4615	0.5263	0.4737	0.225	0.6632	0.6784	0.6688	0.5994	0.6227	0.6107	0.5788	0.584	0.6988	0.584	0.6035	0.6678	0.6366	0.7122	0.6953	0.582	0.6335	0.6207
4	0.975	0.9375	0.9125	0.9359	0.8333	0.7848	0.95	0.825	0.55	0.9744	0.65	0.7	0.9	0.925	0.75	0.85	0.8718	0.725	0.6467	0.651	0.6472	0.6802	0.6475	0.6876	0.5758	0.6604	0.6699	0.6142	0.657	0.6463	0.5605	0.5928	0.6731	0.6249	0.6876	0.6273
5	0.875	0.9487	0.9747	0.9875	0.9873	1	0.9	0.65	0.2	0.75	0.2368	0.1	0.8462	0.6154	0.1538	0.625	0.275	0.225	0.5889	0.5426	0.5466	0.5694	0.5441	0.528	0.5967	0.6917	0.6385	0.6496	0.6599	0.7369	0.5683	0.6459	0.7007	0.6319	0.6718	0.6556
6	0.8734	0.9114	0.825	0.9367	0.925	0.85	1	0.875	0.5	0.7895	0.6	0.4872	0.975	0.5526	0.45	0.625	0.45	0.2	0.6765	0.7464	0.7175	0.6445	0.6401	0.6456	0.5406	0.6137	0.7288	0.5736	0.5513	0.6314	0.6098	0.6605	0.745	0.6639	0.6747	0.6315
7	0.975	0.95	0.8734	0.95	0.8734	0.8101	1	0.85	0.5128	0.975	0.7368	0.4615	0.8718	0.7949	0.5128	0.875	0.55	0.6154	0.7583	0.9017	0.9166	0.9094	1.0148	0.9667	0.7457	0.8198	0.96	0.7808	0.9038	0.8092	0.7493	0.8418	0.8336	0.8257	0.9152	0.9645
8	0.975	0.875	0.8846	0.962	0.85	0.8333	1	0.95	0.75	1	0.975	0.725	1	0.975	0.9	0.95	0.85	0.7179	0.6591	0.7725	0.9175	0.674	0.7534	0.9083	0.5901	0.6477	0.7266	0.6327	0.6658	0.7872	0.5884	0.6226	0.7164	0.6207	0.6867	0.7351
9	0.9875	0.925	0.9375	0.8831	0.8481	0.8875	0.975	0.6	0.375	0.9	0.575	0.325	1	0.5385	0.4	0.7368	0.45	0.3158	0.7444	0.7678	0.75	0.8096	0.7732	0.7163	0.6885	0.7892	0.7414	0.7378	0.8081	0.7762	0.7325	0.8412	0.8971	0.7848	0.731	0.8506
10	0.8514	0.75	0.5588	0.7671	0.7222	0.6164	0.9706	0.8333	0.6471	0.8684	0.3939	0.4286	0.8056	0.7568	0.7353	0.7778	0.6765	0.5882	0.6447	0.6461	0.6931	0.6207	0.6136	0.6103	0.6305	0.6761	0.6945	0.6796	0.6771	0.6119	0.6409	0.6429	0.7205	0.7267	0.6378	0.7056
11	0.975	0.962	0.9241	0.9625	1	0.8608	0.925	0.7692	0.7692	0.925	0.8	0.7	1	0.925	0.825	0.9	0.775	0.6154	0.5921	0.617	0.8031	0.6113	0.6857	0.735	0.5087	0.5814	0.7409	0.5557	0.6049	0.6496	0.5388	0.6167	0.73	0.6016	0.6426	0.7638
12	0.9375	0.8228	0.7375	0.7468	0.7215	0.7215	1	0.85	0.775	0.9	0.7	0.425	1	0.9	0.7	0.9487	0.7	0.45	0.7253	0.791	0.8106	0.7547	0.7582	0.7996	0.6647	0.7469	0.745	0.687	0.7284	0.7967	0.7328	0.7336	0.7538	0.7091	0.7587	0.7845
13	0.975	0.9359	0.7436	0.9625	0.8481	0.5875	0.975	0.75	0.65	1	0.7	0.6	0.925	0.875	0.825	0.95	0.875	0.75	0.6105	0.6988	0.8567	0.6369	0.7254	0.7715	0.5333	0.6089	0.7006	0.5959	0.6039	0.6936	0.5485	0.6584	0.7409	0.614	0.6079	0.6523
14	0.9747	1	0.9625	0.9873	0.9744	0.9241	0.9487	0.775	0.6	0.8947	0.6154	0.575	0.9487	0.75	0.7	0.85	0.95	0.55	0.4678	0.4643	0.5354	0.4848	0.4997	0.5517	0.4793	0.4999	0.5037	0.4574	0.5021	0.552	0.485	0.5236	0.5523	0.4887	0.5423	0.5126
15	0.9873	1	0.84	0.9103	0.8442	0.725	1	0.775	0.5641	0.925	0.775	0.55	0.9167	0.8	0.55	1	0.6923	0.5641	0.6619	0.6832	0.7418	0.7144	0.7933	0.8248	0.6254	0.6763	0.7704	0.6603	0.6974	0.7738	0.7197	0.8081	0.8723	0.7366	0.8077	0.8391
16	0.9375	0.9375	0.875	0.962	0.962	0.9375	1	0.975	0.5897	0.95	0.875	0.525	0.9	0.925	0.6	0.975	0.85	0.45	0.698	0.787	0.8052	0.7802	0.7395	0.8458	0.5271	0.647	0.7314	0.6403	0.757	0.7989	0.5452	0.63	0.6594	0.5921	0.6692	0.7226
17	0.9351	0.9067	0.55	0.9125	0.7949	0.4557	0.8462	0.7	0.7632	0.75	0.5676	0.6316	0.8974	0.7	0.8462	0.875	0.7368	0.7	0.6136	0.6708	0.6514	0.707	0.6771	0.672	0.6134	0.634	0.6123	0.6677	0.6606	0.5453	0.6039	0.6009	0.6494	0.6327	0.653	0.5893
18	0.975	0.9733	0.9494	0.9747	0.975	0.9367	1	0.65	0.7436	0.9231	0.6053	0.3077	0.975	0.95	0.641	0.925	0.725	0.5128	0.6553	0.6776	0.6921	0.717	0.688	0.7039	0.5849	0.6236	0.6444	0.6572	0.6643	0.6804	0.5743	0.597	0.6488	0.6056	0.7073	0.7146
19	0.95	0.975	0.962	0.95	0.9375	0.9231	0.95	0.9231	0.7	0.95	0.7179	0.475	1	0.9	0.5897	0.925	0.8	0.625	0.6083	0.5845	0.665	0.6387	0.6448	0.6785	0.5209	0.585	0.5877	0.552	0.5766	0.6445	0.4995	0.5424	0.6413	0.5435	0.6423	0.6482
20	0.9747	0.9615	0.8861	0.9494	0.8608	0.85	0.975	1	0.9	0.825	0.825	0.5897	1	0.925	0.5641	0.8947	0.8	0.525	0.7264	0.8729	1.0228	0.7791	0.8643	0.8741	0.6112	0.6593	0.7343	0.6715	0.7649	0.9137	0.6286	0.7114	0.7882	0.72	0.7429	0.7891
21	0.975	0.9873	0.95	0.8718	0.9375	0.85	1	0.95	0.7436	1	0.9	0.525	1	0.9231	0.6667	0.975	0.775	0.5526	0.6682	0.7461	0.9532	0.7549	0.846	0.9099	0.6071	0.7075	0.8563	0.6619	0.7256	0.8305	0.6053	0.6669	0.766	0.7094	0.6863	0.7884
22	0.9875	0.925	0.8846	0.9873	0.9625	0.8125	1	0.8	0.7632	1	0.85	0.775	1	0.95	0.775	1	0.825	0.65	0.8613	0.934	1.0162	0.8947	0.9051	1.0228	0.7084	0.7797	0.8881	0.7482	0.778	0.8334	0.6978	0.7728	0.9225	0.7592	0.789	0.905
23	0.9625	0.975	0.925	0.9	0.9103	0.9744	1	0.7692	0.5128	0.875	0.7692	0.4615	1	0.825	0.4872	0.95	0.675	0.359	0.8932	0.8608	0.8298	0.9339	0.8331	0.8578	0.6184	0.67	0.9194	0.7089	0.7319	0.8041	0.6071	0.7482	0.841	0.6592	0.7008	0.8849
24	0.9103	0.6875	0.481	0.7375	0.5125	0.3205	0.925	0.8	0.65	0.95	0.7632	0.65	1	0.9487	0.775	1	0.825	0.675	0.7818	0.9307	0.9724	0.8512	0.9538	0.8661	0.6568	0.8054	0.8017	0.7159	0.7068	0.7477	0.6138	0.8838	0.8194	0.669	0.7055	0.9494
25	0.8734	0.8831	0.8987	0.8718	0.859	0.8875	1	0.95	0.625	0.875	0.825	0.5641	0.975	0.975	0.775	0.95	0.7632	0.675	0.6992	0.7764	0.8504	0.736	0.7971	0.7724	0.502	0.6122	0.6397	0.5845	0.6814	0.809	0.5602	0.6889	0.6529	0.5861	0.7223	0.7064

## Sheet: VisualSearch2
Subject ID	N_7%_2_Accu	N_7%_4_Accu	N_84%_2_Accu	N_84%_4_Accu	L_7%_2_Accu	L_7%_4_Accu	L_84%_2_Accu	L_84%_4_Accu	R_7%_2_Accu	R_7%_4_Accu	R_84%_2_Accu	R_84%_4_Accu	N_7%_2_RT	N_7%_4_RT	N_84%_2_RT	N_84%_4_RT	L_7%_2_RT	L_7%_4_RT	L_84%_2_RT	L_84%_4_RT	R_7%_2_RT	R_7%_4_RT	R_84%_2_RT	R_84%_4_RT
1	0.71	0.63	0.58	0.47	0.88	0.65	0.85	0.46	0.78	0.68	0.67	0.44	1.82	1.86	1.77	1.52	1.09	1.17	1.08	1.3	1.07	1.18	1.1	1.19
2	0.92	0.75	0.91	0.67	0.9	0.68	0.9	0.55	0.95	0.78	0.88	0.68	0.64	0.69	0.65	0.68	0.56	0.67	0.59	0.66	0.57	0.59	0.61	0.61
3	0.95	0.87	0.88	0.99	0.75	0.53	0.71	0.45	0.82	0.48	0.64	0.38	0.64	0.76	0.81	0.8	0.68	0.97	0.79	0.83	0.78	1.05	0.82	1.25
4	0.74	0.65	0.68	0.68	0.73	0.64	0.75	0.58	0.73	0.7	0.62	0.48	0.71	0.74	0.76	0.81	0.68	0.61	0.7	0.73	0.68	0.74	0.77	0.77
5	0.59	0.65	0.85	0.24	1	1	0.97	0.83	0.93	0.98	0.83	0.64	0.75	0.71	0.64	0.68	0.54	0.55	0.55	0.59	0.57	0.57	0.62	0.58
6	0.73	0.55	0.59	0.46	0.98	0.83	0.85	0.8	0.95	0.93	0.83	0.73	0.94	1.12	1	1.13	0.75	0.98	0.71	0.93	0.67	0.84	0.74	1
7	0.99	0.88	0.96	0.9	1	0.82	0.95	0.75	1	0.82	0.9	0.79	0.61	0.66	0.7	0.8	0.55	0.58	0.57	0.62	0.54	0.64	0.67	0.71
8	0.95	0.78	0.96	0.89	1	0.87	0.97	0.83	1	0.93	0.95	0.88	0.7	0.8	0.8	1.05	0.6	0.63	0.63	0.82	0.61	0.67	0.74	0.83
9	0.95	0.96	0.86	0.83	0.98	0.73	0.82	0.5	0.95	0.68	0.73	0.44	0.68	0.77	0.71	0.72	0.61	0.62	0.66	0.7	0.62	0.68	0.62	0.66
10	0.9	0.73	0.67	0.88	0.88	0.6	0.8	0.53	0.9	0.46	0.78	0.64	0.91	1.03	1.09	1.09	0.84	1.05	0.87	0.87	0.86	0.93	0.83	0.89
11	0.99	0.94	1	0.96	1	0.73	0.95	0.55	0.98	0.78	0.77	0.72	0.67	0.71	0.74	0.77	0.62	0.7	0.7	0.71	0.68	0.62	0.68	0.78
12	0.95	0.71	0.88	0.68	0.95	0.73	0.85	0.83	1	0.93	0.98	0.85	0.76	0.91	0.92	0.97	0.66	0.78	0.68	0.77	0.64	0.73	0.7	0.7
13	0.77	0.58	0.69	0.29	0.82	0.9	0.73	0.8	0.7	0.83	0.72	0.69	0.66	0.65	0.67	0.73	0.68	0.64	0.71	0.68	0.63	0.59	0.71	0.68
14	0.89	0.6	0.55	0.63	0.93	0.78	0.93	0.5	0.88	0.88	0.87	0.77	0.8	1.08	1.08	1.05	1.07	1.12	1.05	0.94	0.98	1.01	0.94	0.95
15	0.92	0.73	0.66	0.77	0.78	0.59	0.79	0.7	0.77	0.75	0.83	0.72	0.7	0.77	0.84	0.98	0.9	0.7	0.78	0.76	0.88	0.79	0.75	0.84
16	0.99	0.81	0.87	0.84	0.93	0.75	0.73	0.65	0.8	0.6	0.58	0.45	0.71	0.71	0.71	0.71	0.63	0.63	0.69	0.69	0.61	0.68	0.67	0.66
17	0.7	0.69	0.65	0.56	0.83	0.68	0.65	0.6	0.85	0.78	0.58	0.55	0.67	0.65	0.63	0.66	0.61	0.66	0.61	0.66	0.63	0.67	0.59	0.62
18	1	0.84	0.91	0.91	0.98	0.77	0.95	0.58	0.98	0.9	0.95	0.77	0.66	0.69	0.71	0.73	0.64	0.72	0.63	0.64	0.6	0.69	0.64	0.69
19	0.79	0.38	0.42	0.53	0.95	0.78	0.85	0.75	0.92	0.8	0.87	0.7	0.86	0.89	0.86	0.9	0.79	0.89	0.96	0.85	0.77	0.81	0.76	0.77
20	0.89	0.48	0.59	0.68	0.98	0.87	0.88	0.73	0.98	0.93	0.85	0.88	0.81	1	0.98	1.09	0.7	0.76	0.82	0.82	0.66	0.73	0.86	0.87
21	0.79	0.93	0.88	0.86	1	0.68	0.67	0.72	0.92	0.68	0.73	0.51	0.66	0.7	0.73	0.71	0.62	0.65	0.72	0.72	0.62	0.66	0.62	0.71
22	0.95	0.85	0.88	0.91	0.93	0.6	0.9	0.58	0.88	0.68	0.85	0.7	0.66	0.67	0.71	0.68	0.57	0.6	0.58	0.62	0.58	0.58	0.64	0.63
23	0.77	0.72	0.8	0.68	0.65	0.5	0.38	0.25	0.54	0.4	0.59	0.45	0.62	0.61	0.58	0.6	0.56	0.61	0.57	0.56	0.65	0.65	0.54	0.64
24	0.81	0.82	0.89	0.74	0.68	0.48	0.75	0.38	0.73	0.5	0.41	0.44	0.49	0.54	0.54	0.52	0.52	0.6	0.59	0.49	0.61	0.68	0.62	0.63
25	0.84	0.82	0.81	0.83	0.82	0.6	0.64	0.55	0.55	0.39	0.33	0.33	0.58	0.59	0.62	0.59	0.52	0.56	0.59	0.59	0.61	0.6	0.65	0.55
