# Supplementary material for: Evidence for a common mechanism of spatial attention and visual awareness: Towards construct validity of pseudoneglect
Source: PLoS One. 2019 Mar 7;14(3):e0212998. doi: 10.1371/journal.pone.0212998 (PMC6405131; doi:10.1371/journal.pone.0212998)
Supplement: S1 Appendix — Raw data of all experiments in Matlab data format. The files can be downloaded here: https://www.dropbox.com/sh/squbgcdpz9ysgyj/AAC-K5GS2zLN5kWNr4kcB124a?dl=0. (ZIP) [file pone.0212998.s002.zip]

Archive with 764 entries (642 files):
- Grey/
- Grey/sub1/
- Grey/sub1/test1.mat
- Grey/sub1/test2.mat
- Grey/sub1/test3.mat
- Grey/sub1/test4.mat
- Grey/sub1/toDoList.mat
- Grey/sub1/totalAnalysis_cumulGauss.mat
- Grey/sub10/
- Grey/sub10/test1.mat
- Grey/sub10/test2.mat
- Grey/sub10/test3.mat
- Grey/sub10/test4.mat
- Grey/sub10/toDoList.mat
- Grey/sub10/totalAnalysis_cumulGauss.mat
- Grey/sub11/
- Grey/sub11/test1.mat
- Grey/sub11/test2.mat
- Grey/sub11/test3.mat
- Grey/sub11/test4.mat
- Grey/sub11/toDoList.mat
- Grey/sub11/totalAnalysis_cumulGauss.mat
- Grey/sub12/
- Grey/sub12/test1.mat
- Grey/sub12/test2.mat
- Grey/sub12/test3.mat
- Grey/sub12/test4.mat
- Grey/sub12/toDoList.mat
- Grey/sub12/totalAnalysis_cumulGauss.mat
- Grey/sub13/
- Grey/sub13/test1.mat
- Grey/sub13/test2.mat
- Grey/sub13/test3.mat
- Grey/sub13/test4.mat
- Grey/sub13/toDoList.mat
- Grey/sub13/totalAnalysis_cumulGauss.mat
- Grey/sub14/
- Grey/sub14/test1.mat
- Grey/sub14/test2.mat
- Grey/sub14/test3.mat
- Grey/sub14/test4.mat
- Grey/sub14/toDoList.mat
- Grey/sub14/totalAnalysis_cumulGauss.mat
- Grey/sub15/
- Grey/sub15/test1.mat
- Grey/sub15/test2.mat
- Grey/sub15/test3.mat
- Grey/sub15/test4.mat
- Grey/sub15/toDoList.mat
- Grey/sub15/totalAnalysis_cumulGauss.mat
- Grey/sub16/
- Grey/sub16/test1.mat
- Grey/sub16/test2.mat
- Grey/sub16/test3.mat
- Grey/sub16/test4.mat
- Grey/sub16/toDoList.mat
- Grey/sub16/totalAnalysis_cumulGauss.mat
- Grey/sub17/
- Grey/sub17/test1.mat
- Grey/sub17/test2.mat
- Grey/sub17/test3.mat
- Grey/sub17/test4.mat
- Grey/sub17/toDoList.mat
- Grey/sub17/totalAnalysis_cumulGauss.mat
- Grey/sub18/
- Grey/sub18/test1.mat
- Grey/sub18/test2.mat
- Grey/sub18/test3.mat
- Grey/sub18/test4.mat
- Grey/sub18/toDoList.mat
- Grey/sub18/totalAnalysis_cumulGauss.mat
- Grey/sub19/
- Grey/sub19/test1.mat
- Grey/sub19/test2.mat
- Grey/sub19/test3.mat
- Grey/sub19/test4.mat
- Grey/sub19/toDoList.mat
- Grey/sub19/totalAnalysis_cumulGauss.mat
- Grey/sub2/
- Grey/sub2/test1.mat
- Grey/sub2/test2.mat
- Grey/sub2/test3.mat
- Grey/sub2/test4.mat
- Grey/sub2/toDoList.mat
- Grey/sub2/totalAnalysis_cumulGauss.mat
- Grey/sub20/
- Grey/sub20/test1.mat
- Grey/sub20/test2.mat
- Grey/sub20/test3.mat
- Grey/sub20/test4.mat
- Grey/sub20/toDoList.mat
- Grey/sub20/totalAnalysis_cumulGauss.mat
- Grey/sub21/
- Grey/sub21/test1.mat
- Grey/sub21/test2.mat
- Grey/sub21/test3.mat
- Grey/sub21/test4.mat
- Grey/sub21/toDoList.mat
- Grey/sub21/totalAnalysis_cumulGauss.mat
- Grey/sub3/
- Grey/sub3/test1.mat
- Grey/sub3/test2.mat
- Grey/sub3/test3.mat
- Grey/sub3/test4.mat
- Grey/sub3/toDoList.mat
- Grey/sub3/totalAnalysis_cumulGauss.mat
- Grey/sub4/
- Grey/sub4/test1.mat
- Grey/sub4/test2.mat
- Grey/sub4/test3.mat
- Grey/sub4/test4.mat
- Grey/sub4/toDoList.mat
- Grey/sub4/totalAnalysis_cumulGauss.mat
- Grey/sub5/
- Grey/sub5/test1.mat
- Grey/sub5/test2.mat
- Grey/sub5/test3.mat
- Grey/sub5/test4.mat
- Grey/sub5/toDoList.mat
- Grey/sub5/totalAnalysis_cumulGauss.mat
- Grey/sub6/
- Grey/sub6/test1.mat
- Grey/sub6/test2.mat
- Grey/sub6/test3.mat
- Grey/sub6/test4.mat
- Grey/sub6/toDoList.mat
- Grey/sub6/totalAnalysis_cumulGauss.mat
- Grey/sub7/
- Grey/sub7/test1.mat
- Grey/sub7/test2.mat
- Grey/sub7/test3.mat
- Grey/sub7/test4.mat
- Grey/sub7/toDoList.mat
- Grey/sub7/totalAnalysis_cumulGauss.mat
- Grey/sub8/
- Grey/sub8/test1.mat
- Grey/sub8/test2.mat
- Grey/sub8/test3.mat
- Grey/sub8/test4.mat
- Grey/sub8/toDoList.mat
- Grey/sub8/totalAnalysis_cumulGauss.mat
- Grey/sub9/
- Grey/sub9/test1.mat
- Grey/sub9/test2.mat
- Grey/sub9/test3.mat
- Grey/sub9/test4.mat
- Grey/sub9/toDoList.mat
- Grey/sub9/totalAnalysis_cumulGauss.mat
- GST/
- GST/sub1/
- GST/sub1/test1.mat
- GST/sub1/test2.mat
- GST/sub1/test3.mat
- GST/sub1/test4.mat
- GST/sub1/toDoList.mat
- GST/sub1/totalAnalysis_cumulGauss.mat
- GST/sub10/
- GST/sub10/test1.mat
- GST/sub10/test2.mat
- GST/sub10/test3.mat
- GST/sub10/test4.mat
- GST/sub10/toDoList.mat
- GST/sub10/totalAnalysis_cumulGauss.mat
- GST/sub11/
- GST/sub11/test1.mat
- GST/sub11/test2.mat
- GST/sub11/test3.mat
- GST/sub11/test4.mat
- GST/sub11/toDoList.mat
- GST/sub11/totalAnalysis_cumulGauss.mat
- GST/sub12/
- GST/sub12/test1.mat
- GST/sub12/test2.mat
- GST/sub12/test3.mat
- GST/sub12/test4.mat
- GST/sub12/toDoList.mat
- GST/sub12/totalAnalysis_cumulGauss.mat
- GST/sub13/
- GST/sub13/test1.mat
- GST/sub13/test2.mat
- GST/sub13/test3.mat
- GST/sub13/test4.mat
- GST/sub13/toDoList.mat
- GST/sub13/totalAnalysis_cumulGauss.mat
- GST/sub14/
- GST/sub14/test1.mat
- GST/sub14/test2.mat
- GST/sub14/test3.mat
- GST/sub14/test4.mat
- GST/sub14/toDoList.mat
- GST/sub14/totalAnalysis_cumulGauss.mat
- GST/sub15/
- GST/sub15/test1.mat
- GST/sub15/test2.mat
- GST/sub15/test3.mat
- GST/sub15/test4.mat
- GST/sub15/toDoList.mat
- GST/sub15/totalAnalysis_cumulGauss.mat
- GST/sub16/
- GST/sub16/test1.mat
- GST/sub16/test2.mat
- GST/sub16/test3.mat
- GST/sub16/test4.mat
- GST/sub16/toDoList.mat
- GST/sub16/totalAnalysis_cumulGauss.mat
- GST/sub17/
- GST/sub17/test1.mat
- GST/sub17/test2.mat
- GST/sub17/test3.mat
- GST/sub17/test4.mat
- GST/sub17/toDoList.mat
- GST/sub17/totalAnalysis_cumulGauss.mat
- GST/sub18/
- GST/sub18/test1.mat
- GST/sub18/test2.mat
- GST/sub18/test3.mat
- GST/sub18/test4.mat
- GST/sub18/toDoList.mat
- GST/sub18/totalAnalysis_cumulGauss.mat
- GST/sub19/
- GST/sub19/test1.mat
- GST/sub19/test2.mat
- GST/sub19/test3.mat
- GST/sub19/test4.mat
- GST/sub19/toDoList.mat
- GST/sub19/totalAnalysis_cumulGauss.mat
- GST/sub2/
- GST/sub2/test1.mat
- GST/sub2/test2.mat
- GST/sub2/test3.mat
- GST/sub2/test4.mat
- GST/sub2/toDoList.mat
- GST/sub2/totalAnalysis_cumulGauss.mat
- GST/sub20/
- GST/sub20/test1.mat
- GST/sub20/test2.mat
- GST/sub20/test3.mat
- GST/sub20/test4.mat
- GST/sub20/toDoList.mat
- GST/sub20/totalAnalysis_cumulGauss.mat
- GST/sub21/
- GST/sub21/test1.mat
- GST/sub21/test2.mat
- GST/sub21/test3.mat
- GST/sub21/test4.mat
- GST/sub21/toDoList.mat
- GST/sub21/totalAnalysis_cumulGauss.mat
- GST/sub22/
- GST/sub22/test1.mat
- GST/sub22/test2.mat
- GST/sub22/test3.mat
- GST/sub22/test4.mat
- GST/sub22/toDoList.mat
- GST/sub22/totalAnalysis_cumulGauss.mat
- GST/sub3/
- GST/sub3/test1.mat
- GST/sub3/test2.mat
- GST/sub3/test3.mat
- GST/sub3/test4.mat
- GST/sub3/toDoList.mat
- GST/sub3/totalAnalysis_cumulGauss.mat
- GST/sub4/
- GST/sub4/test1.mat
- GST/sub4/test2.mat
- GST/sub4/test3.mat
- GST/sub4/test4.mat
- GST/sub4/toDoList.mat
- GST/sub4/totalAnalysis_cumulGauss.mat
- GST/sub5/
- GST/sub5/test1.mat
- GST/sub5/test2.mat
- GST/sub5/test3.mat
- GST/sub5/test4.mat
- GST/sub5/toDoList.mat
- GST/sub5/totalAnalysis_cumulGauss.mat
- GST/sub6/
- GST/sub6/test1.mat
- GST/sub6/test2.mat
- GST/sub6/test3.mat
- GST/sub6/test4.mat
- GST/sub6/toDoList.mat
- GST/sub6/totalAnalysis_cumulGauss.mat
- GST/sub7/
- GST/sub7/test1.mat
- GST/sub7/test2.mat
- GST/sub7/test3.mat
- GST/sub7/test4.mat
- GST/sub7/toDoList.mat
- GST/sub7/totalAnalysis_cumulGauss.mat
- GST/sub8/
- GST/sub8/test1.mat
- GST/sub8/test2.mat
- GST/sub8/test3.mat
- GST/sub8/test4.mat
- GST/sub8/toDoList.mat
- GST/sub8/totalAnalysis_cumulGauss.mat
- GST/sub9/
- GST/sub9/test1.mat
- GST/sub9/test2.mat
- GST/sub9/test3.mat
[truncated: 464 more entries]
