# Supplementary material for: Evidence for a common mechanism of spatial attention and visual awareness: Towards construct validity of pseudoneglect
Source: PLoS One. 2019 Mar 7;14(3):e0212998. doi: 10.1371/journal.pone.0212998 (PMC6405131; doi:10.1371/journal.pone.0212998)
Supplement: S2 Appendix — Matlab programs for data analysis. The files can be downloaded here: https://www.dropbox.com/sh/btpcjl14t7eq6ob/AABwmermox5gp5hfa0BoD-zOa?dl=0. (ZIP) [file pone.0212998.s003.zip]

Archive with 27 entries (24 files):
- programs/
- programs/.DS_Store
- __MACOSX/
- __MACOSX/programs/
- __MACOSX/programs/._.DS_Store
- programs/Grey_across_PLOSone.m
- __MACOSX/programs/._Grey_across_PLOSone.m
- programs/Grey_batch_PLOSone.m
- __MACOSX/programs/._Grey_batch_PLOSone.m
- programs/Grey_cumulGauss.m
- __MACOSX/programs/._Grey_cumulGauss.m
- programs/GST_across_PLOSone.m
- __MACOSX/programs/._GST_across_PLOSone.m
- programs/GST_batch_PLOSone.m
- __MACOSX/programs/._GST_batch_PLOSone.m
- programs/GST_cumulGauss.m
- __MACOSX/programs/._GST_cumulGauss.m
- programs/LM_across_PLOSone.m
- __MACOSX/programs/._LM_across_PLOSone.m
- programs/LM_batch_PLOSone.m
- __MACOSX/programs/._LM_batch_PLOSone.m
- programs/LM_cumulGauss.m
- __MACOSX/programs/._LM_cumulGauss.m
- programs/VS1_across_PLOSone.m
- __MACOSX/programs/._VS1_across_PLOSone.m
- programs/VS2_across_PLOSone.m
- __MACOSX/programs/._VS2_across_PLOSone.m
