# Supplementary material for: Evidence for a common mechanism of spatial attention and visual awareness: Towards construct validity of pseudoneglect
Source: PLoS One. 2019 Mar 7;14(3):e0212998. doi: 10.1371/journal.pone.0212998 (PMC6405131; doi:10.1371/journal.pone.0212998)
Supplement: S2 Appendix — Matlab programs for data analysis. The files can be downloaded here: https://www.dropbox.com/sh/btpcjl14t7eq6ob/AABwmermox5gp5hfa0BoD-zOa?dl=0. (ZIP) [file pone.0212998.s003.zip › programs/Grey_across_PLOSone.m]

function data4SPSS = Grey_across_PLOSone(path)

subjList = 1:21;
nSub = length(subjList);

if nargin < 1
    path = input('Please input path. ');
end

whichConditions = [0 42 84];
nCond  = length(whichConditions);

szs = 16;
linewd1 = 1.5;
linewd2 = 3;
fntsz1 = 12;
fntsz2 = 16;

for iSub = 1: nSub    
    eval(['cd ',path,filesep,'sub', num2str(iSub)])
    load totalAnalysis_cumulGauss.mat -mat 
    Bias_all(iSub,:) = Bias'.*100; % convert to % of stimulus
    Slope_all(iSub,:) = Slope'; % slopes plotted as signless ratios
end

data4SPSS = [Bias_all Slope_all];

figure(1), clf
hold on
plot (mean(Bias_all), whichConditions,'ks-', 'LineWidth',linewd1, 'MarkerFaceColor', 'k', 'MarkerSize', szs)
for iCond = 1 : nCond
    plot((mean(Bias_all(:,iCond))+std(Bias_all(:,iCond))./sqrt(nSub).*[-1 1]), whichConditions(iCond).*[1 1],'k-', 'LineWidth',linewd2)
end
set(gca,'XTick',[-6:1:0])
set(gca,'YTick',[0 42 84])
set(gca,'fontsize',fntsz1)
set(gcf, 'color', 'w') 
xlabel('PSE (Bias) [%]','fontsize',fntsz2), ylabel('Pixel Noise [%]','fontsize',fntsz2)
axis([-6 0 -5 100])
axis('square')

figure(2), clf
hold on
plot (mean(Slope_all), whichConditions,'ks-', 'LineWidth',linewd1, 'MarkerFaceColor', 'k', 'MarkerSize', szs)
for iCond = 1 : nCond
    plot(mean(Slope_all(:,iCond))+std(Slope_all(:,iCond))./sqrt(nSub).*[-1 1], whichConditions(iCond).*[1 1],'k-', 'LineWidth',linewd2)
end
set(gca,'XTick',[3:1:13])
set(gca,'YTick',[0 42 84])
set(gca,'fontsize',fntsz1)
set(gcf, 'color', 'w') 
xlabel('Slope (Sensitivity)','fontsize',fntsz2), ylabel('Pixel Noise [%]','fontsize',fntsz2)
axis([3 13 -5 100])
axis('square')
