# Supplementary material for: Evidence for a common mechanism of spatial attention and visual awareness: Towards construct validity of pseudoneglect
Source: PLoS One. 2019 Mar 7;14(3):e0212998. doi: 10.1371/journal.pone.0212998 (PMC6405131; doi:10.1371/journal.pone.0212998)
Supplement: S2 Appendix — Matlab programs for data analysis. The files can be downloaded here: https://www.dropbox.com/sh/btpcjl14t7eq6ob/AABwmermox5gp5hfa0BoD-zOa?dl=0. (ZIP) [file pone.0212998.s003.zip › programs/Grey_batch_PLOSone.m]

function Grey_batch_PLOSone

subjList = 1:21;

if nargin < 1
    path = input('Please input path. ');
end

whichConditions = [0 0.42 0.84];
nCond = length(whichConditions);
    
for iSub = subjList
    
    eval(['cd ',path,filesep,'sub', num2str(iSub)])
    
    figOk = 2;
    figure(10), clf
    nbin = 40;
    colr = ['brkgbrkgbrkg'];
    
    load toDoList.mat
    nBlocks = length(toDoList);
    
    TheData = [];
    for iBlock = 1 : nBlocks
        eval(['load test', num2str(toDoList(iBlock)), '.mat'])
        TheData = [TheData; theData];
    end
    theData = TheData;
    
    for iCond = 1 : nCond
        
        iSel = find(abs(theData(:,7)-whichConditions(iCond))<.00001);
        theDataC = theData(iSel,:);
        
        subplot(3,4,iCond), hold on, axis([-.2 .2 0 1])
        
        [bias, beta, xbin, pbin, xaxis, slope, thresh84] = analyse_Grey_iP(theDataC, figOk, nbin, colr(iCond));
        Bias(iCond,:) = bias;
        Slope(iCond,:) = slope;
        Beta1(iCond,:) = beta(1);
        Beta2(iCond,:) = beta(2);
    end
    save totalAnalysis_cumulGauss.mat -mat Bias Slope Beta1 Beta2
end

function [bias, beta, xbin, pbin, xaxis, slope, thresh84] = analyse_Grey_iP(theData, figOk, nbin, colr)


intensity = max([-50, min(theData(:,2))]):0.001:min([50, max(theData(:,2))]);
xaxis = [min(intensity) max(intensity)];

if ~isempty(theData(:,3) < 1.5)
iSel = theData(:,3) < 1.5;
theData = theData(iSel,:);
end


intens = theData(:,2);
resp = (2.*theData(:,3)-1).*theData(:,4); 
resp = resp./2+0.5;
[xbin, pbin, Nbin] = binning_2AFC_iP(intens,resp,nbin); 

slopeIN = -.5; biasIN=0;
[beta, r, j] = nlinfit(intens,resp,'Grey_cumulGauss',[biasIN,slopeIN]); 

[fitresp, bias, thresh84, slope] = Grey_cumulGauss(beta,intensity); 
if figOk
    figure(10), hold on
    plot(intensity, fitresp, [colr,'-'])
    for iNbin = 1 : nbin
        if Nbin(iNbin) > 0
            pbin(find(isnan(pbin))) = 0;
            plot(xbin(iNbin), pbin(iNbin), 'ko', 'MarkerEdgeColor',colr, 'MarkerFaceColor',colr,'MarkerSize',Nbin(iNbin)./5)
        end
    end
    plot([intensity(1) bias],[0.5 0.5], 'k:',bias.*[1 1], [0 0.5], 'k:')
end

function [xbin, pbin, Nbin] = binning_2AFC_iP(int,resp,nbin)
xbin = linspace(min(int), max(int), nbin);
step = xbin(2) - xbin(1);
lower = xbin - step./2;
upper = xbin + step./2;
for ibin = 1 : nbin
  if ibin < nbin
    in_bin = find((int>=lower(ibin)) & (int<upper(ibin)));
  else
    in_bin = find((int>=lower(ibin)) & (int<=upper(ibin))); % should not happen for constant values
  end
  if ~isempty(in_bin)
    pbin(ibin)  = mean(resp(in_bin));
    Nbin(ibin)  = length(in_bin);
  else
    pbin(ibin)  = NaN;
    Nbin(ibin)  = 0;
  end
end
