# Supplementary material for: Evidence for a common mechanism of spatial attention and visual awareness: Towards construct validity of pseudoneglect
Source: PLoS One. 2019 Mar 7;14(3):e0212998. doi: 10.1371/journal.pone.0212998 (PMC6405131; doi:10.1371/journal.pone.0212998)
Supplement: S2 Appendix — Matlab programs for data analysis. The files can be downloaded here: https://www.dropbox.com/sh/btpcjl14t7eq6ob/AABwmermox5gp5hfa0BoD-zOa?dl=0. (ZIP) [file pone.0212998.s003.zip › programs/Grey_cumulGauss.m]

function [N, bias, thresh84, slope] = cumulGaussGreyS(p, x);

% [N, bias, thresh84, slope] = cumulGaussGS_adpt(p, x);


if nargin < 1
  x = linspace(-.20, .20, 1000);
  p(1) = 0;
  p(2) = -.01;
end


t = p(1);
s = p(2);

N = 0.5.*(1 + erf((x-t)./s));

val = 0.5;
bias = s.*erfinv(val./0.5 - 1) + t;

val = 0.84;
thresh84 = s.*erfinv(val./0.5 - 1) + t;

val = 0.5 + 0.001;
bias1 = s.*erfinv(val./0.5 - 1) + t;

val = 0.5 - 0.001;
bias2 = s.*erfinv(val./0.5 - 1) + t;

slope = .002 ./ abs(bias1-bias2);


% figure(1), clf, hold on, grid on
% plot(x,N, 'b-')
% plot(bias,.5,'rs', thresh84, .84, 'bs')
