# Supplementary material for: Evidence for a common mechanism of spatial attention and visual awareness: Towards construct validity of pseudoneglect
Source: PLoS One. 2019 Mar 7;14(3):e0212998. doi: 10.1371/journal.pone.0212998 (PMC6405131; doi:10.1371/journal.pone.0212998)
Supplement: S2 Appendix — Matlab programs for data analysis. The files can be downloaded here: https://www.dropbox.com/sh/btpcjl14t7eq6ob/AABwmermox5gp5hfa0BoD-zOa?dl=0. (ZIP) [file pone.0212998.s003.zip › programs/GST_across_PLOSone.m]

function data4SPSS = GST_across_PLOSone(path)

if nargin < 1
    path = input('Please input path. ');
end

subjList = 1:22;  
nSub = length(subjList);         
whichContrast = [0 .42 .84]; 

szs = 16;
linewd1 = 1.5;
linewd2 = 3;
fntsz1 = 12;
fntsz2 = 16;
 
for iSub =  subjList 
    eval(['cd ', path,filesep,'sub', num2str(iSub)])
    load totalAnalysis_cumulGauss.mat -mat Bias Slope
    BIAS_HI(iSub,:) = 100.*Bias(:,1)'; % convert to % of stimulus
    BIAS_LO(iSub,:) = 100.*Bias(:,2)';
    SLOPE_HI(iSub,:) = Slope(:,1)'; % slopes plotted as signless ratios
    SLOPE_LO(iSub,:) = Slope(:,2)';
end
data4SPSS = [BIAS_HI BIAS_LO SLOPE_HI SLOPE_LO];

figure(1), clf, 
hold on
plot(mean(BIAS_HI), 100.*whichContrast, 'ks-', 'LineWidth',linewd1, 'MarkerFaceColor', 'k', 'MarkerSize', szs)
plot(mean(BIAS_LO), 100.*whichContrast, 'ks-', 'LineWidth',linewd1, 'MarkerSize', szs)

for iHiLo = 1 : 2
    if iHiLo == 1
        BIAS_ = BIAS_HI;
    else
        BIAS_ = BIAS_LO;
    end
    for iNoise = 1 : 3
        plot(mean(BIAS_(:,iNoise)) + std(BIAS_(:,iNoise))./sqrt(nSub) .* [-1 1], 100.*whichContrast(iNoise) .*[1 1], 'k-', 'LineWidth',linewd2)
    end
end
set(gca,'XTick',[-6:1:0])
set(gca,'YTick',[0 42 84])
set(gca,'fontsize',fntsz1)
set(gcf, 'color', 'w') 
xlabel('PSE (Bias) [%]','fontsize',fntsz2), ylabel('Pixel Noise [%]','fontsize',fntsz2)
axis([-6.5 0 -5 100])
axis('square')

figure(2), clf, 
hold on
plot(mean(SLOPE_HI), 100.*whichContrast, 'ks-', 'LineWidth',linewd1, 'MarkerFaceColor', 'k', 'MarkerSize', szs)
plot(mean(SLOPE_LO), 100.*whichContrast, 'ks-', 'LineWidth',linewd1, 'MarkerSize', szs) 
for iHiLo = 1 : 2
    if iHiLo == 1
        SLOPE_ = SLOPE_HI;
    else
        SLOPE_ = SLOPE_LO;
    end
    for iNoise = 1 : 3
        plot(mean(SLOPE_(:,iNoise)) + std(SLOPE_(:,iNoise))./sqrt(nSub) .* [-1 1], 100.*whichContrast(iNoise) .*[1 1], 'k-', 'LineWidth',linewd2)
    end
end
set(gca,'XTick',[0:2:14]) 
set(gca,'YTick',[0 42 84])
set(gca,'fontsize',fntsz1)
set(gcf, 'color', 'w') 
xlabel('Slope (Sensitivity)','fontsize',fntsz2), ylabel('Pixel Noise [%]','fontsize',fntsz2)
axis([4 14.2 -5 100])
axis('square')
