# Supplementary material for: Evidence for a common mechanism of spatial attention and visual awareness: Towards construct validity of pseudoneglect
Source: PLoS One. 2019 Mar 7;14(3):e0212998. doi: 10.1371/journal.pone.0212998 (PMC6405131; doi:10.1371/journal.pone.0212998)
Supplement: S2 Appendix — Matlab programs for data analysis. The files can be downloaded here: https://www.dropbox.com/sh/btpcjl14t7eq6ob/AABwmermox5gp5hfa0BoD-zOa?dl=0. (ZIP) [file pone.0212998.s003.zip › programs/GST_batch_PLOSone.m]

Sfunction GST_batch_PLOSone(path)


if nargin < 1
    path = input('Please input path. ');
end

subjList = 1:22;
whichContrast = [0 .42 .84]; 

nCond = length(whichContrast);
nSub = length(subjList);

figOk = 1; 

nbin = 15;
colr = ['brkgbrkgbrkg'];


for iSub =  subjList
    
    figure(10), clf
    eval(['cd ', path, filesep, 'sub', num2str(iSub)])
    load toDoList.mat -mat
    
    TheData = [];
    for iBlock = 1 : length(toDoList)
        eval(['load test', num2str(toDoList(iBlock)), '.mat -mat'])
        nTr = size(theData,1);
        TheData = [TheData; theData whichInstr(iBlock) .*ones(nTr,1)];        
    end
    theData = TheData; 
    
    for iHiLo = 1 : 2
        slopeIN = 2.* (iHiLo - 1.5);
        for iCond = 1 : nCond
            iSel = find((abs(theData(:,7)-whichContrast(iCond))<.00001) & (round(theData(:,8)) == iHiLo));
            theDataC = theData(iSel,:);
            subplot(2,4,(iHiLo-1).*4 + iCond), hold on, axis([-.2 .2 0 1])
            [bias, beta, xbin, pbin, xaxis, slope, thresh84] = analyse_GS_iP(theDataC, figOk, nbin, colr(iCond), slopeIN);
            Bias(iCond,iHiLo) = bias;
            Slope(iCond,iHiLo) = slope;
            Beta{iCond,iHiLo} = beta; 
        end
    end
    save totalAnalysis_cumulGauss.mat -mat Bias Slope Beta
end

function [bias, beta, xbin, pbin, xaxis, slope, thresh84] = analyse_GS_iP(theData, figOk, nbin, colr, slopeIN)
         
intensity = max([-50, min(theData(:,2))]):0.001:min([50, max(theData(:,2))]);
xaxis = [min(intensity) max(intensity)];

iSel = theData(:,3) < 1.5;
theData = theData(iSel,:);


intens = theData(:,2);
resp = (2.*theData(:,3)-1).*theData(:,4); 
resp = resp./2+0.5;
[xbin, pbin, Nbin] = binning_2AFC_iP(intens,resp,nbin,0); 

biasIN=0;
[beta, r, j] = nlinfit(intens,resp,'GST_cumulGauss',[biasIN,slopeIN]); 

[fitresp, bias, thresh84, slope] = GST_cumulGauss(beta,intensity); 


if figOk
    plot(intensity, fitresp, [colr,'-'])
    for iNbin = 1 : nbin
        if Nbin(iNbin) > 0
            pbin(find(isnan(pbin))) = 0;
            plot(xbin(iNbin), pbin(iNbin), 'ko', 'MarkerEdgeColor',colr, 'MarkerFaceColor',colr,'MarkerSize',2.*Nbin(iNbin))
        end
    end
    plot([intensity(1) bias],[0.5 0.5], 'k:',bias.*[1 1], [0 0.5], 'k:')

end

function [xbin, pbin, Nbin] = binning_2AFC_iP(int,resp,nbin,figOK)

xbin = linspace(min(int), max(int), nbin);
step = xbin(2) - xbin(1);
lower = xbin - step./2;
upper = xbin + step./2;

for ibin = 1 : nbin
  if ibin < nbin
    in_bin = find((int>=lower(ibin)) & (int<upper(ibin)));
  else
    in_bin = find((int>=lower(ibin)) & (int<=upper(ibin))); % should not happen for constant values
  end
  if ~isempty(in_bin)
    pbin(ibin)  = mean(resp(in_bin));
    Nbin(ibin)  = length(in_bin);
  else
    pbin(ibin)  = NaN;
    Nbin(ibin)  = 0;
  end
end

if figOK == 1
  figure(1),clf,hold on
  plot(int,resp,'k.')
  plot(xbin,pbin,'rs')
end
