# Supplementary material for: Evidence for a common mechanism of spatial attention and visual awareness: Towards construct validity of pseudoneglect
Source: PLoS One. 2019 Mar 7;14(3):e0212998. doi: 10.1371/journal.pone.0212998 (PMC6405131; doi:10.1371/journal.pone.0212998)
Supplement: S2 Appendix — Matlab programs for data analysis. The files can be downloaded here: https://www.dropbox.com/sh/btpcjl14t7eq6ob/AABwmermox5gp5hfa0BoD-zOa?dl=0. (ZIP) [file pone.0212998.s003.zip › programs/LM_across_PLOSone.m]

function data4SPSS = LM_across_PLOSone(path)

subjList = 1:22;    
nSub = length(subjList);
whichCond = [0 42 84];

szs = 16;
linewd1 = 1.5;
linewd2 = 3;
fntsz1 = 12;
fntsz2 = 16;

if nargin < 1
    path = input('Please input path. ');
end

biasLong = []; biasShort = []; 
slopeLong = []; slopeShort = [];
for iSub = subjList
    eval(['cd ', path,filesep,'sub', num2str(iSub)])
    load totalAnalysis_cumulGauss.mat -mat 
    biasLong = [biasLong; BiasLong(:,1)' .* 100]; % convert to % of stimulus
    biasShort = [biasShort; BiasShort(:,1)' .* 100];    
    slopeLong = [slopeLong; SlopeLong(:,1)']; % slopes plotted as signless ratios
    slopeShort = [slopeShort; SlopeShort(:,1)'];
end
BiasLong = biasLong; BiasShort = biasShort; SlopeLong = slopeLong; SlopeShort = slopeShort;
data4SPSS = [BiasLong BiasShort SlopeLong SlopeShort];

figure(1), clf
hold on
plot(mean(BiasLong), whichCond, 'ks-', 'LineWidth',linewd1, 'MarkerFaceColor', 'k', 'MarkerSize', szs)
plot(mean(BiasShort), whichCond, 'ks-', 'LineWidth',linewd1, 'MarkerSize', szs)
for iCond = 1 : size(biasLong,2)
    plot(mean(BiasLong(:,iCond)) + std(BiasLong(:,iCond))./sqrt(nSub).*[-1 1], whichCond(iCond).*[1 1], 'k-', 'LineWidth',linewd2)
    plot(mean(BiasShort(:,iCond)) + std(BiasShort(:,iCond))./sqrt(nSub).*[-1 1], whichCond(iCond).*[1 1], 'k-', 'LineWidth',linewd2)
end
set(gca,'XTick',[-8:2:2])
set(gca,'YTick',[0 42 84])
set(gca,'fontsize',fntsz1)
set(gcf, 'color', 'w') 
xlabel('PSE (Bias) [%]','fontsize',fntsz2), ylabel('Pixel Noise [%]','fontsize',fntsz2)
axis([-9 3 -5 100])
axis('square')

figure(2), clf
hold on
plot(mean(SlopeLong), whichCond, 'ks-', 'LineWidth',linewd1, 'MarkerFaceColor', 'k', 'MarkerSize', szs)
plot(mean(SlopeShort), whichCond, 'ks-', 'LineWidth',linewd1, 'MarkerSize', szs)
for iCond = 1 : size(biasLong,2)
    plot(mean(SlopeLong(:,iCond)) + std(SlopeLong(:,iCond))./sqrt(nSub).*[-1 1], whichCond(iCond).*[1 1], 'k-', 'LineWidth',linewd2)
    plot(mean(SlopeShort(:,iCond)) + std(SlopeShort(:,iCond))./sqrt(nSub).*[-1 1], whichCond(iCond).*[1 1], 'k-', 'LineWidth',linewd2)
end
set(gca,'XTick',[0:2:16])
set(gca,'YTick',[0 42 84])
set(gca,'fontsize',fntsz1)
set(gcf, 'color', 'w') 
xlabel('Slope (Sensitivity)','fontsize',fntsz2), ylabel('Pixel Noise [%]','fontsize',fntsz2)
axis([0 16.5 -5 100])
axis('square')
