# Supplementary material for: Evidence for a common mechanism of spatial attention and visual awareness: Towards construct validity of pseudoneglect
Source: PLoS One. 2019 Mar 7;14(3):e0212998. doi: 10.1371/journal.pone.0212998 (PMC6405131; doi:10.1371/journal.pone.0212998)
Supplement: S2 Appendix — Matlab programs for data analysis. The files can be downloaded here: https://www.dropbox.com/sh/btpcjl14t7eq6ob/AABwmermox5gp5hfa0BoD-zOa?dl=0. (ZIP) [file pone.0212998.s003.zip › programs/LM_batch_PLOSone.m]

function LM_batch_PLOSone

subjList = 1:22;
nSub = length(subjList);

if nargin < 1
    path = input('Please input path. ');
end

for iSub = subjList
    eval(['cd ', path,filesep,'sub', num2str(iSub)])
    figOk = 1; nbin = 11; fr = 2;
    figure(10), clf
    whichConditions = [0 0.42 0.84];
    nCondit = length(whichConditions);
    
    iPlot = 1;
    
    load toDoList.mat

    toDoList = toDoList(toDoList~=0);
    nBlocks = length(toDoList);
    Colr = ['k'; 'b'; 'r'; 'g']; ColrSub1 = ['k'; 'b'; 'c']; ColrSub2 = ['r'; 'm'; 'g'];
    dataLong = []; dataShort = [];        
    for iBlock = 1 : nBlocks
        eval(['load test', num2str(toDoList(iBlock)), 'n0_0.84_t0.15.mat'])
        theData = theData(theData(:,1)~=0,:);
        if size(theData,1) > 10
            [bias, slopeCheck] = analyse_LM_iP(theData, 0, fr, nbin);
            if iBlock == 2 && 3
                dataLong = [dataLong; theData];
                ColrSub = ColrSub1;
            else iBlock == 1 && 4
                dataShort = [dataShort; theData];
                ColrSub = ColrSub2;
            end
        end
        for iCondit = 1 : nCondit
            subplot(4,5,iPlot), hold on, axis([-.2 .2 0 1])
                theDataC = theData(theData(:,7)==whichConditions(iCondit),:);
                if ~isempty(theDataC)
                    [bias, slope] = analyse_LM_iP(theDataC, figOk, fr, nbin, ColrSub(iCondit));
                end
        end
        iPlot = iPlot + 1;
    end
    
    for iCondit = 1 : nCondit
        subplot(4,5,iPlot), hold on, axis([-.2 .2 0 1]),  iPlot = iPlot + 1;
        theDataCLong = dataLong(dataLong(:,7)==whichConditions(iCondit),:);
        theDataCShort = dataShort(dataShort(:,7)==whichConditions(iCondit),:);
        [biasLong, slopeLong] = analyse_LM_iP(theDataCLong, figOk, fr, nbin, ColrSub1(iCondit));
        [biasShort, slopeShort] = analyse_LM_iP(theDataCShort, figOk, fr, nbin, ColrSub2(iCondit));
        xlabel(['Condition ', num2str(whichConditions(iCondit))])
        BiasLong(iCondit, :) = biasLong;
        SlopeLong(iCondit, :) = slopeLong;
        BiasShort(iCondit, :) = biasShort;
        SlopeShort(iCondit, :) = slopeShort;
    end
    save totalAnalysis_cumulGauss.mat -mat BiasLong SlopeLong BiasShort SlopeShort 
end

function [bias, slope] = analyse_LM_iP(theData, figOk, fr, nbin, colr)
intensity = max([-50, min(theData(:,2))]):0.001:min([50, max(theData(:,2))]);
xaxis = [min(intensity) max(intensity)];

intens = theData(:,2);
resp = theData(:,3);

[xbin, pbin, Nbin] = binning_2AFC_iP(intens,resp,nbin,0);

slopeIN = -.5; biasIN=0;
[beta, r, j] = nlinfit(intens,resp,'LM_cumulGauss',[biasIN,slopeIN]);

[fitresp, bias, thresh84, slope] = LM_cumulGauss(beta,intensity); 


if figOk
    plot(intensity, fitresp, [colr,'-'])
    plot(xbin, pbin, 'ko', 'MarkerEdgeColor',colr, 'MarkerFaceColor',colr,'MarkerSize',4)
    plot([intensity(1) bias],[0.5 0.5], 'k:',bias.*[1 1], [0 0.5], 'k:')
    xlabel(['freq: ',num2str(fr)])
end


function [xbin, pbin, Nbin] = binning_2AFC_iP(int,resp,nbin,figOK)

xbin = linspace(min(int), max(int), nbin);
step = xbin(2) - xbin(1);
lower = xbin - step./2;
upper = xbin + step./2;

for ibin = 1 : nbin
  if ibin < nbin
    in_bin = find((int>=lower(ibin)) & (int<upper(ibin)));
  else
    in_bin = find((int>=lower(ibin)) & (int<=upper(ibin))); 
  end
  if ~isempty(in_bin)
    pbin(ibin)  = mean(resp(in_bin));
    Nbin(ibin)  = length(in_bin);
  else
    pbin(ibin)  = NaN;
    Nbin(ibin)  = 0;
  end
end

if figOK == 1
  figure(1),clf,hold on
  plot(int,resp,'k.')
  plot(xbin,pbin,'rs')
end
