# Supplementary material for: Evidence for a common mechanism of spatial attention and visual awareness: Towards construct validity of pseudoneglect
Source: PLoS One. 2019 Mar 7;14(3):e0212998. doi: 10.1371/journal.pone.0212998 (PMC6405131; doi:10.1371/journal.pone.0212998)
Supplement: S2 Appendix — Matlab programs for data analysis. The files can be downloaded here: https://www.dropbox.com/sh/btpcjl14t7eq6ob/AABwmermox5gp5hfa0BoD-zOa?dl=0. (ZIP) [file pone.0212998.s003.zip › programs/VS1_across_PLOSone.m]

function [accuracy, RT] = VS1_across_PLOSone(path)

subjList = 1:25;
nSub = length(subjList);

if nargin < 1
    path = input('Please input path. ');
end

outputMatrix = [];
for iSub = subjList
    folderContents = dir([path,filesep,'sub',num2str(iSub),filesep,'test*']);
    allData = [];
    for iFile = 1:length(folderContents)
        thisFile = folderContents(iFile).name;
        load([path,filesep,'sub',num2str(iSub),filesep,thisFile])
        theData.stimLocList = theData.stimLocList';
        theData.block = theData.iTrial < inf;
        theData.block(:) = iFile;
        theFields = fieldnames(theData);
        if iFile == 1
            allData = theData;
        else
            for iField = 1:length(theFields)
                thisField = theFields{iField};
                allData.(thisField) = [allData.(thisField);theData.(thisField)];
            end
        end
    end
    
    allData.correct = allData.targ_YN == allData.response;
    
    theTargets = unique(allData.targLeRi);
    noiseLevels = unique(allData.selNoise);
    theSets = unique(theData.selSet);
    
    columnCount = 0;
    percCorrect = [];
    avgRTime = [];
    numRejected = [];
    for iTarget = 1:length(theTargets)
        thisTarget = theTargets(iTarget);
        for iNoise = 1:length(noiseLevels)
            thisNoise = noiseLevels(iNoise);
            for iSet = 1:length(theSets)
                columnCount = columnCount+1;
                thisSet = theSets(iSet);
                theseTrials = (allData.targLeRi == thisTarget) & (allData.selNoise == thisNoise) & (allData.selSet == thisSet) & (~isnan(allData.reacT)) & (allData.reacT<(std(allData.reacT(~isnan(allData.reacT)))*4)+mean(allData.reacT(~isnan(allData.reacT)))) & (allData.reacT>0.1);
                theseTrialsRT = theseTrials & allData.correct;
                condition{columnCount} = ['targ ', num2str(thisTarget),' noise ', num2str(thisNoise), ' set ', num2str(thisSet)];
                numRejected.nan(columnCount) = sum((allData.targLeRi == thisTarget) & (allData.selNoise == thisNoise) & (allData.selSet == thisSet) & (isnan(allData.reacT)));
                numRejected.RT(columnCount) = sum((allData.targLeRi == thisTarget) & (allData.selNoise == thisNoise) & (allData.selSet == thisSet) & ~((allData.reacT<(std(allData.reacT(~isnan(allData.reacT)))*4)+mean(allData.reacT(~isnan(allData.reacT)))) & (allData.reacT>0.1)));
                percCorrect(columnCount) = sum(allData.correct(theseTrials))/sum(theseTrials);
                avgRTime(columnCount) = mean(allData.reacT(theseTrialsRT));
                medRTime(columnCount) = median(allData.reacT(theseTrialsRT));
            end
        end
    end
    outputMatrix.percCorrect(iSub,:) = percCorrect;
    outputMatrix.avgRTime(iSub,:) = avgRTime;
    outputMatrix.medRTime(iSub,:) = medRTime;
    outputMatrix.numRejected.nan(iSub,:) = numRejected.nan;
    outputMatrix.numRejected.RT(iSub,:) = numRejected.RT;
end

% Accuracy Data Analysis 
figure(1); clf; hold on; set(gcf, 'color', 'w');
accuracy = outputMatrix.percCorrect;
% Set Size 2: Noise * VF Interaction 
plot([1, 2], [nanmean(outputMatrix.percCorrect(:,1)), nanmean(outputMatrix.percCorrect(:,4))], 'ko-'); % No Target 
plot([1 1], [(nanmean(outputMatrix.percCorrect(:,1)) - nanstd(outputMatrix.percCorrect(:,1))/sqrt(nSub))  (nanmean(outputMatrix.percCorrect(:,1)) + nanstd(outputMatrix.percCorrect(:,1))/sqrt(nSub))], 'k', 'linewidth', 1);
plot([2 2], [(nanmean(outputMatrix.percCorrect(:,4)) - nanstd(outputMatrix.percCorrect(:,4))/sqrt(nSub))  (nanmean(outputMatrix.percCorrect(:,4)) + nanstd(outputMatrix.percCorrect(:,4))/sqrt(nSub))], 'k', 'linewidth', 1);

plot([0.95 1.95], [nanmean(outputMatrix.percCorrect(:,7)), nanmean(outputMatrix.percCorrect(:,10))], 'k>-', 'markerfacecolor', 'k'); % Target Right 
plot([0.95 0.95], [(nanmean(outputMatrix.percCorrect(:,7)) - nanstd(outputMatrix.percCorrect(:,7))/sqrt(nSub))  (nanmean(outputMatrix.percCorrect(:,7)) + nanstd(outputMatrix.percCorrect(:,7))/sqrt(nSub))], 'k', 'linewidth', 1);
plot([1.95 1.95], [(nanmean(outputMatrix.percCorrect(:,10)) - nanstd(outputMatrix.percCorrect(:,10))/sqrt(nSub))  (nanmean(outputMatrix.percCorrect(:,10)) + nanstd(outputMatrix.percCorrect(:,10))/sqrt(nSub))], 'k', 'linewidth', 1);

plot([1.05 2.05], [nanmean(outputMatrix.percCorrect(:,13)), nanmean(outputMatrix.percCorrect(:,16))], 'k<-', 'markerfacecolor', 'k'); % Target Left 
plot([1.05 1.05], [(nanmean(outputMatrix.percCorrect(:,13)) - nanstd(outputMatrix.percCorrect(:,13))/sqrt(nSub))  (nanmean(outputMatrix.percCorrect(:,13)) + nanstd(outputMatrix.percCorrect(:,13))/sqrt(nSub))], 'k', 'linewidth', 1);
plot([2.05 2.05], [(nanmean(outputMatrix.percCorrect(:,16)) - nanstd(outputMatrix.percCorrect(:,16))/sqrt(nSub))  (nanmean(outputMatrix.percCorrect(:,16)) + nanstd(outputMatrix.percCorrect(:,16))/sqrt(nSub))], 'k', 'linewidth', 1);

% Set Size 4: Noise * VF Interaction 
plot([3 4], [nanmean(outputMatrix.percCorrect(:,2)), nanmean(outputMatrix.percCorrect(:,5))], 'ko-');
plot([3 3], [(nanmean(outputMatrix.percCorrect(:,2)) - nanstd(outputMatrix.percCorrect(:,2))/sqrt(nSub))  (nanmean(outputMatrix.percCorrect(:,2)) + nanstd(outputMatrix.percCorrect(:,2))/sqrt(nSub))], 'k', 'linewidth', 1);
plot([4 4], [(nanmean(outputMatrix.percCorrect(:,5)) - nanstd(outputMatrix.percCorrect(:,5))/sqrt(nSub))  (nanmean(outputMatrix.percCorrect(:,5)) + nanstd(outputMatrix.percCorrect(:,5))/sqrt(nSub))], 'k', 'linewidth', 1);

plot([2.95 3.95], [nanmean(outputMatrix.percCorrect(:,8)), nanmean(outputMatrix.percCorrect(:,11))], 'k>-', 'markerfacecolor', 'k');
plot([2.95 2.95], [(nanmean(outputMatrix.percCorrect(:,8)) - nanstd(outputMatrix.percCorrect(:,8))/sqrt(nSub))  (nanmean(outputMatrix.percCorrect(:,8)) + nanstd(outputMatrix.percCorrect(:,8))/sqrt(nSub))], 'k', 'linewidth', 1);
plot([3.95 3.95], [(nanmean(outputMatrix.percCorrect(:,11)) - nanstd(outputMatrix.percCorrect(:,11))/sqrt(nSub))  (nanmean(outputMatrix.percCorrect(:,11)) + nanstd(outputMatrix.percCorrect(:,11))/sqrt(nSub))], 'k', 'linewidth', 1);

plot([3.05 4.05], [nanmean(outputMatrix.percCorrect(:,14)), nanmean(outputMatrix.percCorrect(:,17))], 'k<-', 'markerfacecolor', 'k');
plot([3.05 3.05], [(nanmean(outputMatrix.percCorrect(:,14)) - nanstd(outputMatrix.percCorrect(:,14))/sqrt(nSub))  (nanmean(outputMatrix.percCorrect(:,14)) + nanstd(outputMatrix.percCorrect(:,14))/sqrt(nSub))], 'k', 'linewidth', 1);
plot([4.05 4.05], [(nanmean(outputMatrix.percCorrect(:,17)) - nanstd(outputMatrix.percCorrect(:,17))/sqrt(nSub))  (nanmean(outputMatrix.percCorrect(:,17)) + nanstd(outputMatrix.percCorrect(:,17))/sqrt(nSub))], 'k', 'linewidth', 1);

% Set Size 8: Noise * VF Interaction 
plot([5 6], [nanmean(outputMatrix.percCorrect(:,3)), nanmean(outputMatrix.percCorrect(:,6))], 'ko-');
plot([5 5], [(nanmean(outputMatrix.percCorrect(:,3)) - nanstd(outputMatrix.percCorrect(:,3))/sqrt(nSub))  (nanmean(outputMatrix.percCorrect(:,3)) + nanstd(outputMatrix.percCorrect(:,3))/sqrt(nSub))], 'k', 'linewidth', 1);
plot([6 6], [(nanmean(outputMatrix.percCorrect(:,6)) - nanstd(outputMatrix.percCorrect(:,6))/sqrt(nSub))  (nanmean(outputMatrix.percCorrect(:,6)) + nanstd(outputMatrix.percCorrect(:,6))/sqrt(nSub))], 'k', 'linewidth', 1);

plot([4.95 5.95], [nanmean(outputMatrix.percCorrect(:,9)), nanmean(outputMatrix.percCorrect(:,12))], 'k>-', 'markerfacecolor', 'k');
plot([4.95 4.95], [(nanmean(outputMatrix.percCorrect(:,9)) - nanstd(outputMatrix.percCorrect(:,9))/sqrt(nSub))  (nanmean(outputMatrix.percCorrect(:,9)) + nanstd(outputMatrix.percCorrect(:,9))/sqrt(nSub))], 'k', 'linewidth', 1);
plot([5.95 5.95], [(nanmean(outputMatrix.percCorrect(:,12)) - nanstd(outputMatrix.percCorrect(:,12))/sqrt(nSub))  (nanmean(outputMatrix.percCorrect(:,12)) + nanstd(outputMatrix.percCorrect(:,12))/sqrt(nSub))], 'k', 'linewidth', 1);

plot([5.05 6.05], [nanmean(outputMatrix.percCorrect(:,15)), nanmean(outputMatrix.percCorrect(:,18))], 'k<-', 'markerfacecolor', 'k');
plot([5.05 5.05], [(nanmean(outputMatrix.percCorrect(:,15)) - nanstd(outputMatrix.percCorrect(:,15))/sqrt(nSub))  (nanmean(outputMatrix.percCorrect(:,15)) + nanstd(outputMatrix.percCorrect(:,15))/sqrt(nSub))], 'k', 'linewidth', 1);
plot([6.05 6.05], [(nanmean(outputMatrix.percCorrect(:,18)) - nanstd(outputMatrix.percCorrect(:,18))/sqrt(nSub))  (nanmean(outputMatrix.percCorrect(:,18)) + nanstd(outputMatrix.percCorrect(:,18))/sqrt(nSub))], 'k', 'linewidth', 1);

set(gca,'YTick',[0.50:0.05:1.00])
set(gcf, 'color', 'w')
axis ([0.5 6.5 0.50 1.00])
xlabel('Noise [%]')
ylabel('Accuracy [%]')
axis('square')


% medRT Data Analysis 
figure(2); clf; hold on; set(gcf, 'color', 'w');
RT = outputMatrix.medRTime; 
% Set Size 2: Noise * VF Interaction 
plot([1, 2], [nanmean(outputMatrix.medRTime(:,1)), nanmean(outputMatrix.medRTime(:,4))]*1000, 'ko-'); % No Target 
plot([1 1], [(nanmean(outputMatrix.medRTime(:,1)) - nanstd(outputMatrix.medRTime(:,1))/sqrt(nSub))  (nanmean(outputMatrix.medRTime(:,1)) + nanstd(outputMatrix.medRTime(:,1))/sqrt(nSub))]*1000, 'k', 'linewidth', 1);
plot([2 2], [(nanmean(outputMatrix.medRTime(:,4)) - nanstd(outputMatrix.medRTime(:,4))/sqrt(nSub))  (nanmean(outputMatrix.medRTime(:,4)) + nanstd(outputMatrix.medRTime(:,4))/sqrt(nSub))]*1000, 'k', 'linewidth', 1);

plot([0.95 1.95], [nanmean(outputMatrix.medRTime(:,7)), nanmean(outputMatrix.medRTime(:,10))]*1000, 'k>-', 'markerfacecolor', 'k'); % Target Right 
plot([0.95 0.95], [(nanmean(outputMatrix.medRTime(:,7)) - nanstd(outputMatrix.medRTime(:,7))/sqrt(nSub))  (nanmean(outputMatrix.medRTime(:,7)) + nanstd(outputMatrix.medRTime(:,7))/sqrt(nSub))]*1000, 'k', 'linewidth', 1);
plot([1.95 1.95], [(nanmean(outputMatrix.medRTime(:,10)) - nanstd(outputMatrix.medRTime(:,10))/sqrt(nSub))  (nanmean(outputMatrix.medRTime(:,10)) + nanstd(outputMatrix.medRTime(:,10))/sqrt(nSub))]*1000, 'k', 'linewidth', 1);

plot([1.05 2.05], [nanmean(outputMatrix.medRTime(:,13)), nanmean(outputMatrix.medRTime(:,16))]*1000, 'k<-', 'markerfacecolor', 'k'); % Target Left 
plot([1.05 1.05], [(nanmean(outputMatrix.medRTime(:,13)) - nanstd(outputMatrix.medRTime(:,13))/sqrt(nSub))  (nanmean(outputMatrix.medRTime(:,13)) + nanstd(outputMatrix.medRTime(:,13))/sqrt(nSub))]*1000, 'k', 'linewidth', 1);
plot([2.05 2.05], [(nanmean(outputMatrix.medRTime(:,16)) - nanstd(outputMatrix.medRTime(:,16))/sqrt(nSub))  (nanmean(outputMatrix.medRTime(:,16)) + nanstd(outputMatrix.medRTime(:,16))/sqrt(nSub))]*1000, 'k', 'linewidth', 1);

% Set Size 4: Noise * VF Interaction 
plot([3 4], [nanmean(outputMatrix.medRTime(:,2)), nanmean(outputMatrix.medRTime(:,5))]*1000, 'ko-');
plot([3 3], [(nanmean(outputMatrix.medRTime(:,2)) - nanstd(outputMatrix.medRTime(:,2))/sqrt(nSub))  (nanmean(outputMatrix.medRTime(:,2)) + nanstd(outputMatrix.medRTime(:,2))/sqrt(nSub))]*1000, 'k', 'linewidth', 1);
plot([4 4], [(nanmean(outputMatrix.medRTime(:,5)) - nanstd(outputMatrix.medRTime(:,5))/sqrt(nSub))  (nanmean(outputMatrix.medRTime(:,5)) + nanstd(outputMatrix.medRTime(:,5))/sqrt(nSub))]*1000, 'k', 'linewidth', 1);

plot([2.95 3.95], [nanmean(outputMatrix.medRTime(:,8)), nanmean(outputMatrix.medRTime(:,11))]*1000, 'k>-', 'markerfacecolor', 'k');
plot([2.95 2.95], [(nanmean(outputMatrix.medRTime(:,8)) - nanstd(outputMatrix.medRTime(:,8))/sqrt(nSub))  (nanmean(outputMatrix.medRTime(:,8)) + nanstd(outputMatrix.medRTime(:,8))/sqrt(nSub))]*1000, 'k', 'linewidth', 1);
plot([3.95 3.95], [(nanmean(outputMatrix.medRTime(:,11)) - nanstd(outputMatrix.medRTime(:,11))/sqrt(nSub))  (nanmean(outputMatrix.medRTime(:,11)) + nanstd(outputMatrix.medRTime(:,11))/sqrt(nSub))]*1000, 'k', 'linewidth', 1);

plot([3.05 4.05], [nanmean(outputMatrix.medRTime(:,14)), nanmean(outputMatrix.medRTime(:,17))]*1000, 'k<-', 'markerfacecolor', 'k');
plot([3.05 3.05], [(nanmean(outputMatrix.medRTime(:,14)) - nanstd(outputMatrix.medRTime(:,14))/sqrt(nSub))  (nanmean(outputMatrix.medRTime(:,14)) + nanstd(outputMatrix.medRTime(:,14))/sqrt(nSub))]*1000, 'k', 'linewidth', 1);
plot([4.05 4.05], [(nanmean(outputMatrix.medRTime(:,17)) - nanstd(outputMatrix.medRTime(:,17))/sqrt(nSub))  (nanmean(outputMatrix.medRTime(:,17)) + nanstd(outputMatrix.medRTime(:,17))/sqrt(nSub))]*1000, 'k', 'linewidth', 1);

% Set Size 8: Noise * VF Interaction 
plot([5 6], [nanmean(outputMatrix.medRTime(:,6)), nanmean(outputMatrix.medRTime(:,3))]*1000, 'ko-');
plot([5 5], [(nanmean(outputMatrix.medRTime(:,6)) - nanstd(outputMatrix.medRTime(:,6))/sqrt(nSub))  (nanmean(outputMatrix.medRTime(:,6)) + nanstd(outputMatrix.medRTime(:,6))/sqrt(nSub))]*1000, 'k', 'linewidth', 1);
plot([6 6], [(nanmean(outputMatrix.medRTime(:,3)) - nanstd(outputMatrix.medRTime(:,3))/sqrt(nSub))  (nanmean(outputMatrix.medRTime(:,3)) + nanstd(outputMatrix.medRTime(:,3))/sqrt(nSub))]*1000, 'k', 'linewidth', 1);

plot([4.95 5.95], [nanmean(outputMatrix.medRTime(:,9)), nanmean(outputMatrix.medRTime(:,12))]*1000, 'k>-', 'markerfacecolor', 'k');
plot([4.95 4.95], [(nanmean(outputMatrix.medRTime(:,9)) - nanstd(outputMatrix.medRTime(:,9))/sqrt(nSub))  (nanmean(outputMatrix.medRTime(:,9)) + nanstd(outputMatrix.medRTime(:,9))/sqrt(nSub))]*1000, 'k', 'linewidth', 1);
plot([5.95 5.95], [(nanmean(outputMatrix.medRTime(:,12)) - nanstd(outputMatrix.medRTime(:,12))/sqrt(nSub))  (nanmean(outputMatrix.medRTime(:,12)) + nanstd(outputMatrix.medRTime(:,12))/sqrt(nSub))]*1000, 'k', 'linewidth', 1);

plot([5.05 6.05], [nanmean(outputMatrix.medRTime(:,15)), nanmean(outputMatrix.medRTime(:,18))]*1000, 'k<-', 'markerfacecolor', 'k');
plot([5.05 5.05], [(nanmean(outputMatrix.medRTime(:,15)) - nanstd(outputMatrix.medRTime(:,15))/sqrt(nSub))  (nanmean(outputMatrix.medRTime(:,15)) + nanstd(outputMatrix.medRTime(:,15))/sqrt(nSub))]*1000, 'k', 'linewidth', 1);
plot([6.05 6.05], [(nanmean(outputMatrix.medRTime(:,18)) - nanstd(outputMatrix.medRTime(:,18))/sqrt(nSub))  (nanmean(outputMatrix.medRTime(:,18)) + nanstd(outputMatrix.medRTime(:,18))/sqrt(nSub))]*1000, 'k', 'linewidth', 1);

set(gca,'YTick',[550:50:850])
set(gcf, 'color', 'w')
axis ([0.5 6.5 550 850])
xlabel('Noise [%]')
ylabel('RT [ms]')
axis('square')
